# Supplementary material for: The Potential Contribution of the Health System to Reducing Stunting in SUN Countries
Source: Food Nutr Bull. 2021 May 17;42(2):159–69. doi: 10.1177/0379572121998127 (PMC9125137; doi:10.1177/0379572121998127)
Supplement: Supplemental Material, sj-xlsx-1-fnb-10.1177_0379572121998127 - The Potential Contribution of the Health System to Reducing Stunting in SUN Countries [file sj-xlsx-1-fnb-10.1177_0379572121998127.xlsx]

## Sheet: Number of stunted children
Table XYZ1. Number of stunted children and percentage decrease, by region
				No scale up	Just CPR	All interventions
		Number of stunted children					% decrease
Country	% childre stunted in 2012	2012	2019	2025				Reached target?
Afghanistan	37.3	1.97227e+06	2.10664e+06	2.63371e+06	2.25078e+06	1.83897e+06	-0.301758	yes
Bangladesh	41.88	6381743	5.24479e+06	6132042	4820492	3846043	-0.372796	yes
Benin	35.92	590327	635822	817271	451192	359666	-0.559918
Burkina Faso	34.39	1.03475e+06	1.18303e+06	1.27979e+06	1.1642e+06	861834	-0.326582	yes
Burundi	56.38	994269	1.16194e+06	1.22878e+06	902163	781671	-0.363862	yes
Cambodia	35.55	638672	599811	630708	582638	481282	-0.236918	yes
Cameroon	31.93	1.16674e+06	1.28933e+06	1.30055e+06	1.23877e+06	962922	-0.259602	yes
Central African Republic	40.92	300068	295278	356220	342266	279883	-0.214296	yes
Chad	38.75	964572	1.1297e+06	1.44437e+06	1.20296e+06	958684	-0.33626	yes
Comoros	30.87	34658.2	38404	41631.1	32005.9	24002.8	-0.42344
Congo	23.31	174341	172488	223880	159207	115303	-0.484978
Costa Rica	22.07	78097.3	77225.2	75531.9	55527	40160	-0.468305
Côte d'Ivoire	28.19	969440	865655	1.2343e+06	977640	746691	-0.395049	yes
Democratic Republic of the Congo	42.41	5.53884e+06	6.56925e+06	7.89876e+06	6.29667e+06	5.204e+06	-0.341162	yes
El Salvador	15.28	93476.2	81843.1	72300.1	46770.7	40195.2	-0.444051
Ethiopia	42.54	6.26726e+06	6.52196e+06	8.20876e+06	6.74687e+06	5.51998e+06	-0.32755	yes
Gabon	16.96	43659.9	54543	52119.7	41165	29916.8	-0.425999
Gambia	24.25	82654.9	100698	100210	83610.4	61090.1	-0.390382	yes
Ghana	21.36	806266	777209	984331	734460	549001	-0.442259
Guatemala	47.05	935621	971297	908071	718353	626622	-0.309941	yes
Guinea	30.56	559889	657753	699943	606471	479205	-0.315365	yes
Guinea-Bissau	32.3	87223.5	82798.7	112658	77295	59571.3	-0.471221
Haiti	22.06	286252	275913	326499	182993	137475	-0.578943
Indonesia	37.52	9.21544e+06	9.11356e+06	8.1737e+06	6.70056e+06	5.53428e+06	-0.322916	yes
Kenya	28.8	2.01728e+06	1.82953e+06	2.03174e+06	1.49056e+06	1.16931e+06	-0.424477
Kyrgyzstan	17.59	125822	105623	148096	130625	108226	-0.269218	yes
Lao	42.15	330662	259382	337584	286144	241238	-0.285399	yes
Lesotho	34.53	84913.1	82628	62519.1	46107.5	36244.4	-0.420266
Liberia	32.76	219850	231046	237639	193519	153138	-0.355583	yes
Madagascar	49.9	1.75793e+06	1.99787e+06	2.00429e+06	1.7864e+06	1.49531e+06	-0.253944	yes
Malawi	43.03	1.18473e+06	1.06614e+06	1.33709e+06	923954	747770	-0.440747
Mali	36.3	1.12647e+06	1.0807e+06	1.52351e+06	1.22379e+06	988652	-0.35107	yes
Mozambique	42.8	1.87797e+06	2.16949e+06	2.16152e+06	1.8109e+06	1.47021e+06	-0.319826	yes
Myanmar	28.82	1.39415e+06	1.33931e+06	1.16724e+06	1.02258e+06	826305	-0.292089	yes
Namibia	23.26	70143.1	75865.7	75479.2	56361.2	43164.6	-0.428126
Nepal	39.03	1.11704e+06	977884	1.25945e+06	1.25945e+06	1.0682e+06	-0.151854	yes
Niger	43	1.59152e+06	2.00824e+06	2.49689e+06	2.28658e+06	1.82992e+06	-0.267121	yes
Nigeria	35.79	1.05191e+07	1.45001e+07	1.29865e+07	1.18346e+07	9.42825e+06	-0.273996	yes
Pakistan	44.14	1.10974e+07	1.03577e+07	1.35532e+07	1.18448e+07	9.44121e+06	-0.303399	yes
Papua New Guinea	37.36	388466	416031	471922	402356	337205	-0.285464	yes
Peru	18.33	537384	371495	515524	358427	301390	-0.415371
Philippines	32.62	3.75814e+06	3.60023e+06	4.09601e+06	3.25133e+06	2.79918e+06	-0.316607	yes
Rwanda	40.48	728494	750085	742577	560420	467986	-0.369782	yes
Senegal	18.76	423117	426170	496725	411797	307609	-0.380726	yes
Sierra Leone	39.41	431824	355127	424773	366272	294908	-0.305729	yes
Somalia	41.02	987548	1.16567e+06	1.42126e+06	1.25614e+06	1.03532e+06	-0.271546	yes
South Sudan	29.42	492817	499721	619484	591168	471533	-0.238829	yes
Sri Lanka	37.67	670086	632671	503928	495486	430710	-0.145294	yes
Sudan	36.29	2.05878e+06	2.42774e+06	2.537e+06	2.38344e+06	1.90652e+06	-0.248514	yes
Tajikistan	25.84	303664	239998	335589	275931	209137	-0.376806	yes
Togo	27.99	307833	325965	356255	258726	202069	-0.432796
Uganda	32.09	2.14254e+06	2.16559e+06	2.70084e+06	2.09443e+06	1.61407e+06	-0.402382
Tanzania	38.79	3.22561e+06	3.27499e+06	4.09969e+06	3.36461e+06	2.69597e+06	-0.342397	yes
Yemen	46.1	1.75756e+06	1.93068e+06	2.02795e+06	1.5847e+06	1.33727e+06	-0.34058	yes
Zambia	40.14	1.05813e+06	1.15782e+06	1.25268e+06	976806	784511	-0.373734	yes
Zimbabwe	29.68	638395	567961	413683	329502	253000	-0.38842	yes
Total		9.36419e+07	9.83964e+07	1.09335e+08	9.1573e+07	7.4034e+07	-0.322869

## Sheet: CPR calculations
Country	Source	Unmet need for family planning		Contraceptive prevalence rate		Unmet need + CPR
Afghanistan	DHS 2015	24.5	Married women	22.5	Married women	47
Bangladesh	MICS 2019	13.7	Married women	62.7	Married women	76.4
Benin	2017-18 DHS	32.3	In union	32.3	In union	64.6
Burkina Faso	2010 DHS	24.5	In union	16.2	Married women	40.7
Burundi	2016-17 DHS	29.7	In union	28.5	In union	58.2
Cambodia	2014 DHS	12.5	Married	56.3	In union	68.8
Cameroon	2011 DHS	23.5	In union	23.4	In union	46.9
Central African Republic	2010 MICS	15.6	In union	15.2	In union	30.8
Chad	2014-15 DHS	22.9	In union	5.4	In union	28.3
Comoros	2012 DHS	32.3	In union	19.4	In union	51.7
Congo	2011-12 DHS	18.4	In union	44.7	In union	63.1
Congo Democratic Republic	2013-14 DHS	27.7	In union	20.4	In union	48.1
Cote d'Ivoire	2011-12 DHS	27.1	In union	18.2	In union	45.3
Costa Rica	2011 DHS	7.6	In union	76.2	In union	83.8
El Salvador	2014 MICS	11.1	In union	71.9	In union	83
Ethiopia	2016 DHS	22.3	In union	35.9	In union	58.2
Gabon	2012 DHS	26.5	In union	31.1	In union	57.6
Gambia	2013 DHS	24.9	Married women	9	All women	33.9
Ghana	2014 DHS	29.9	Married women	26.7	All women	56.6
Guatemala	2014-15 DHS	13.9	In union	60.6	All women	74.5
Guinea	2012 DHS	23.7	In union	5.6	All women	29.3
Guinea-Bissau	2017-18 FP2020 Annual Progress Report	21.9	Married women	29.7	All women, mCPR	51.6
Haiti	2016-17 DHS	38	All women	34.3	In union	72.3
Indonesia	2012 DHS	11.4	Married women	61.9	All women	73.3
Kenya	2014 DHS	17.5	Married women	58	All women	75.5
Kyrgyz Republic	2012 DHS	18	Married women	36.3	All women	54.3
Lao PDR	2011-12 MICS/DHS	19.9	In union	49.8	Married women	69.7
Lesotho	2014 DHS	18.4	All women	60.2	All women	78.6
Liberia	2013 DHS	31.1	All women	20.2	All women	51.3
Madagascar	2008-09 DHS	19	All women	39.9	All women	58.9
Malawi	2015-16 DHS	18.7	All women	59.2	All women	77.9
Mali	2018 DHS	23.9	In union	17.2	In union	41.1
Mozambique	2015 AIS	23.1	All women	27.1	In union	50.2
Myanmar	2015-16 DHS	16.2	All women	52.2	In union	68.4
Namibia	2013 DHS	17.5	All women	56.1	In union	73.6
Nepal	2016 DHS	18.2	All women	40.8	In union	59
Niger	2012 DHS	16	In union	13.9	In union	29.9
Nigeria	2018 DHS	18.9	All women	16.6	Married women	35.5
Pakistan	20017-18 DHS	17.3	Married women	34.2	Ever-married women	51.5
Papua New Guinea	2017-18 FP2020 Annual Progress Report	31.4	Married women	19.7	All women, mCPR	51.1
Peru	2014 DHS	9.3	In union	75.5	In union	84.8
Philippines	2017 DHS	30.2	In union	40	In union	70.2
Rwanda	2014-15 DHS	18.9	In union	53.2	In union	72.1
Senegal	2017 DHS	21.9	In union	27.8	In union	49.7
Sierra Leone	2013 DHS	25	Married women	16.6	In union	41.6
Somalia	2017-18 FP2020 Annual Progress Report	29.4	Married women	14.2	All women, mCPR	43.6
South Sudan	2010 MICS	10.2	Married women	4	All women, mCPR	14.2
Sri Lanka	2017-2018 FP2020 Annual Progress Report	7.5	Married women	61.7	Ever-married women	69.2
Sudan	2014 MICS	13.4	Married women	12.1	All women, mCPR	25.5
Tajikistan	2017 DHS	22.7	All women	29.3	In union	52
Tanzania	2015-16 DHS	22.1	All women	38.4	In union	60.5
Togo	2013-14 DHS	33.6	In union	19.9	In union	53.5
Uganda	2016 DHS	34.3	All women	30	In union	64.3
Yemen	2013 DHS	28.7	Married women	33.5	Married women	62.2
Zambia	2013-14 DHS	21.1	Married women	49	In union	70.1
Zimbabwe	2015 DHS	10.4	All women	66.8	In union	77.2

## Sheet: Anemia
Table XYZ4. Percent decrease in the rate of women of reproductive age with anemia,
Country	2012	2019	2025	% change	Reached target?
Afghanistan	2487351	3653422	4342540	0.745849	yes
Bangladesh	16934038	18340522	17558432	0.0368721
Benin	1180492	1324641	1523504	0.290567
Burkina Faso	1941012	2367413	2690223	0.38599
Burundi	574750	734186	851532	0.481569
Cambodia	1935679	2163741	2280589	0.178186
Cameroon	2144513	2616115	2943862	0.372742
Central African Republic	463587	511417	540867	0.1667
Chad	1344111	1727381	1992423	0.482335
Comoros	49360	61785	66653	0.350344
Congo	594296	673457	737509	0.240979
Costa Rica	170015	196764	194923	0.146505
Côte d'Ivoire	2561918	3246406	3617577	0.412058
Democratic Republic of the Congo	6882878	7968052	9102643	0.322505
El Salvador	331956	420280	422140	0.271675
Ethiopia	4744024	6495463	7410806	0.562135	yes
Gabon	262458	318909	323883	0.234037
Gambia	264118	326112	367494	0.391401
Ghana	3174126	3525867	3793796	0.195225
Guatemala	700286	799863	860271	0.228457
Guinea	1156947	1423052	1510423	0.305525
Guinea-Bissau	174580	209931	237747	0.361823
Haiti	1259588	1415863	1510454	0.199165
Indonesia	18144974	20794846	20432024	0.126043
Kenya	3101637	3756983	4204764	0.35566
Kyrgyzstan	505272	605556	631622	0.250063
Lao People's Democratic Republic	618826	756785	791504	0.279041
Lesotho	142398	152386	154953	0.0881684
Liberia	363480	411875	447966	0.232436
Madagascar	1940020	2437200	2760677	0.423015
Malawi	1182217	1581561	1845382	0.56095	yes
Mali	1927883	2259540	2654747	0.377027
Mozambique	2929105	3745627	4235849	0.446124
Myanmar	6022585	7029599	6994101	0.161312
Namibia	143688	153442	162238	0.129099
Nepal	2602716	3117756	3318161	0.274884
Niger	1858197	2442073	2805239	0.509656	yes
Nigeria	19216176	23117916	24818298	0.291532
Pakistan	23121057	28199392	31098833	0.345044
Papua New Guinea	655435	819478	861857	0.314939
Peru	1549327	1609739	1615091	0.0424468
Philippines	4658279	4539791	4746007	0.0188327
Rwanda	536021	752978	868966	0.621142	yes
Senegal	1747219	1987479	2287281	0.309098
Sierra Leone	769084	926571	1009144	0.312138
Somalia	1226978	1570364	1758950	0.433563
South Sudan	769682	890211	951865	0.236699
Sri Lanka	1621257	1744623	1694265	0.0450317
Sudan	2525772	3196900	3582547	0.418397
Tajikistan	626790	716462	784008	0.25083
Togo	819542	972150	1052230	0.283924
Uganda	2387374	3056607	3548515	0.486367
United Republic of Tanzania	4283518	5132768	5817943	0.358216
Yemen	3901289	5126176	5642239	0.44625
Zambia	1080755	1488999	1744809	0.614435	yes
Zimbabwe	1044278	1100722	1162212	0.112934
Total	165354914	196715197	211364578	0.278248
TARGET: 50% reduction of anaemia in women of reproductive age

## Sheet: LBW
Table XYZ5. Percent decrease in percent of low birth weight
Country	2012	2019	2025	% change
Afghanistan	23.651	23.651	21.762	-0.0798698
Bangladesh	24.445	24.445	19.669	-0.195377
Benin	15.081	15.081	13.905	-0.0779789
Burkina Faso	13.363	13.363	12.111	-0.0936915
Burundi	14.644	14.644	13.181	-0.0999044
Cambodia	13.298	13.298	11.955	-0.100993
Cameroon	14.287	14.287	13.174	-0.077903
Central African Republic	16.499	16.499	14.185	-0.140251
Chad	20.399	20.399	18.596	-0.0883867
Comoros	22.417	22.417	20.602	-0.0809653
Congo	17.555	17.555	15.643	-0.108915
Costa Rica	9.648	9.648	9.152	-0.0514096
Côte d'Ivoire	18.68	18.68	17.162	-0.0812634
Democratic Republic of the Congo	14.252	14.252	12.597	-0.116124
El Salvador	10.708	10.708	10.179	-0.0494023
Ethiopia	17.221	17.221	15.876	-0.0781023
Gabon	17.343	17.343	15.372	-0.113648
Gambia	19.343	19.343	17.988	-0.0700512
Ghana	16.356	16.356	15.252	-0.0674982
Guatemala	8.079	8.079	7.651	-0.0529769
Guinea	16.26	16.26	14.745	-0.0931734
Guinea-Bissau	20.391	20.391	18.78	-0.0790054
Haiti	17.857	17.857	16.541	-0.0736966
Indonesia	17.649	17.649	16.172	-0.0836875
Kenya	12.03	12.03	10.989	-0.0865337
Kyrgyzstan	11.451	11.451	10.879	-0.049952
Lao People's Democratic Republic	15.29	15.29	13.821	-0.0960759
Lesotho	14.178	14.178	13.255	-0.0651009
Liberia	16.066	16.066	14.505	-0.0971617
Madagascar	16.698	16.698	14.868	-0.109594
Malawi	17.665	17.665	15.85	-0.102746
Mali	19.1	19.1	17.658	-0.0754974
Mozambique	18.625	18.625	16.57	-0.110336
Myanmar	20.278	20.278	18.203	-0.102328
Namibia	16.462	16.462	14.998	-0.0889321
Nepal	24.333	24.333	22.665	-0.0685489
Niger	19.185	19.185	17.399	-0.0930936
Nigeria	15.098	15.098	13.523	-0.104318
Pakistan	28.635	28.635	26.708	-0.0672953
Papua New Guinea	13.043	13.043	11.866	-0.09024
Peru	7.182	7.182	6.866	-0.0439989
Philippines	21.977	21.977	20.517	-0.0664331
Rwanda	9.529	9.529	8.691	-0.0879421
Senegal	15.918	15.918	14.695	-0.0768313
Sierra Leone	15.786	15.786	14.499	-0.0815279
Somalia	15.476	15.476	13.878	-0.103257
South Sudan	24.961	24.961	22.84	-0.0849726
Sri Lanka	15.96	15.96	15.153	-0.0505639
Sudan	24.961	24.961	23.412	-0.0620568
Tajikistan	12.556	12.556	11.88	-0.0538388
Togo	15.236	15.236	13.79	-0.0949068
Uganda	16.022	16.022	14.733	-0.0804519
United Republic of Tanzania	12.492	12.492	11.359	-0.090698
Yemen	25.414	25.414	22.061	-0.131935
Zambia	14.22	14.22	12.963	-0.0883966
Zimbabwe	16.473	16.473	14.729	-0.10587
Total	16.8165	16.8165	15.3227	-0.0888294
TARGET: 30% reduction in low birth weight

## Sheet: Breasfeeding
Table XYZ6. Breastfeeding prevalence in 2025, by country
Country	Coverage exclusive breastfeeding in 2025	Reached target?
Afghanistan	63.14	yes
Bangladesh	69.03	yes
Benin	61.7	yes
Burkina Faso	48.06
Burundi	84.18	yes
Cambodia	75.01	yes
Cameroon	51.99	yes
Central African Republic	51.49	yes
Chad	1.69
Comoros	33.21
Congo	56.27	yes
Costa Rica	46.3
Côte d'Ivoire	47.65
Democratic Republic of the Congo	64.5	yes
El Salvador	64.72	yes
Ethiopia	69.84	yes
Gabon	19.17
Gambia	64.84	yes
Ghana	67.8	yes
Guatemala	68.92	yes
Guinea	57.93	yes
Guinea-Bissau	67.56	yes
Haiti	55.17	yes
Indonesia	61.98	yes
Kenya	72.49	yes
Kyrgyzstan	61.43	yes
Lao People's Democratic Republic	61.42	yes
Lesotho	75.93	yes
Liberia	69.32	yes
Madagascar	67.68	yes
Malawi	71.52	yes
Mali	55.56	yes
Mozambique	68.97	yes
Myanmar	67.33	yes
Namibia	65.51	yes
Nepal	74.84	yes
Niger	47.62
Nigeria	49.43
Pakistan	65.88	yes
Papua New Guinea	79.17	yes
Peru	77.96	yes
Philippines	56.3	yes
Rwanda	87.44	yes
Senegal	59.21	yes
Sierra Leone	67.41	yes
Somalia	29.7
South Sudan	62.65	yes
Sri Lanka	79.17	yes
Sudan	69.49	yes
Tajikistan	56.05	yes
Togo	71.04	yes
Uganda	73.84	yes
United Republic of Tanzania	68.98	yes
Yemen	29.41
Zambia	77.93	yes
Zimbabwe	62.77	yes
	2.41
TARGET: Increase the rate of exclusive breastfeeding in the first 6 months up to at least 50%

## Sheet: Wasting
Table XYZ6. Wasting prevalence in 2025, by country
Country	Wasting prevalence in 2025	Reached target?
Afghanistan	10.5	yes
Bangladesh	9.45	yes
Benin	5.19	yes
Burkina Faso	15.52	yes
Burundi	5.4	yes
Cambodia	10.31	yes
Cameroon	5.44	yes
Central African Republic	7.27	yes
Chad	14.81	yes
Comoros	11.16	yes
Congo	6.57	yes
Costa Rica	2.37
Côte d'Ivoire	7.19	yes
Democratic Republic of the Congo	7.97	yes
El Salvador	1.79
Ethiopia	9.85	yes
Gabon	3.4
Gambia	10.18	yes
Ghana	5.62	yes
Guatemala	0.837243
Guinea	9.66	yes
Guinea-Bissau	6.51	yes
Haiti	4.83
Indonesia	10.45	yes
Kenya	4.91
Kyrgyzstan	2.86
Lao People's Democratic Republic	6.4	yes
Lesotho	3.18
Liberia	5.56	yes
Madagascar	14.29	yes
Malawi	3.76
Mali	13.34	yes
Mozambique	5.92	yes
Myanmar	6.71	yes
Namibia	6.97	yes
Nepal	11.23	yes
Niger	18.49	yes
Nigeria	13.99	yes
Pakistan	11.04	yes
Papua New Guinea	10.57	yes
Peru	0.632184
Philippines	6.75	yes
Rwanda	2.59
Senegal	8.93	yes
Sierra Leone	9.17	yes
Somalia	13.27	yes
South Sudan	22.22	yes
Sri Lanka	10.57	yes
Sudan	15.7	yes
Tajikistan	9.93	yes
Togo	5.8	yes
Uganda	4.36
United Republic of Tanzania	4.7
Yemen	16.21	yes
Zambia	5.97	yes
Zimbabwe	3.31
TARGET: Reduce and maintain childhood wasting to less than 5%
